# Supplementary material for: Checklist of British and Irish Hymenoptera - Proctotrupoidea
Source: Biodivers Data J. 2016 Apr 15;(4):e7936. doi: 10.3897/BDJ.4.e7936 (PMC4867700; doi:10.3897/BDJ.4.e7936)
Supplement: XML Treatment for Heloridae [file BDJ.4.e7936-treatment2.xml]

<!DOCTYPE tp:taxon-treatment
  PUBLIC "-//TaxonX//DTD Taxonomic Treatment Publishing DTD v0 20100105//EN" "tax-treatment-NSO.dtd">
<tp:taxon-treatment xmlns:tp="http://www.plazi.org/taxpub"><tp:treatment-meta><mixed-citation publication-type="journal"><person-group><name><surname>Broad</surname><given-names>Gavin R.</given-names></name></person-group><article-title>Checklist of British and Irish <tp:taxon-name><tp:taxon-name-part taxon-name-part-type="order">Hymenoptera</tp:taxon-name-part></tp:taxon-name> - <tp:taxon-name><tp:taxon-name-part taxon-name-part-type="superfamily">Proctotrupoidea</tp:taxon-name-part></tp:taxon-name></article-title><source>Biodivers Data J</source><day>15</day><month>4</month><year>2016</year><volume>2016</volume><issue>4</issue><pub-id pub-id-type="doi">10.3897/BDJ.4.e7936</pub-id></mixed-citation></tp:treatment-meta><tp:nomenclature><tp:taxon-name>
              <tp:taxon-name-part taxon-name-part-type="family">Heloridae</tp:taxon-name-part>
            </tp:taxon-name><tp:taxon-authority>Förster, 1856</tp:taxon-authority></tp:nomenclature><tp:treatment-sec sec-type="Notes"><title>Notes</title><p>Distribution data from <xref ref-type="bibr" rid="B2650857">Townes (1977)</xref>, <xref ref-type="bibr" rid="B2650785">Fergusson and Smith (1974)</xref>, <xref ref-type="bibr" rid="B2650748">Cooter and Fergusson (1993)</xref> and <xref ref-type="bibr" rid="B2650816">O'Connor et al. (2004)</xref>.</p></tp:treatment-sec><ref-list><ref id="B2650857"><element-citation xmlns:xlink="http://www.w3.org/1999/xlink" publication-type="article" xlink:type="simple"><person-group person-group-type="author"><name name-style="western"><surname>Townes</surname><given-names>H.</given-names></name></person-group><year>1977</year><article-title>A revision of the <tp:taxon-name><tp:taxon-name-part taxon-name-part-type="family">Heloridae</tp:taxon-name-part></tp:taxon-name> (<tp:taxon-name><tp:taxon-name-part taxon-name-part-type="order">Hymenoptera</tp:taxon-name-part></tp:taxon-name>)</article-title><source>Contributions of the American Entomological Institute</source><volume>15</volume><issue>2</issue><fpage>1</fpage><lpage>12</lpage></element-citation></ref><ref id="B2650785"><element-citation xmlns:xlink="http://www.w3.org/1999/xlink" publication-type="article" xlink:type="simple"><person-group person-group-type="author"><name name-style="western"><surname>Fergusson</surname><given-names>N. D.M.</given-names></name><name name-style="western"><surname>Smith</surname><given-names>K. G.V.</given-names></name></person-group><year>1974</year><article-title><italic><tp:taxon-name><tp:taxon-name-part taxon-name-part-type="genus">Helorus</tp:taxon-name-part> <tp:taxon-name-part taxon-name-part-type="species">rugosus</tp:taxon-name-part></tp:taxon-name></italic> Thomson (Hym., <tp:taxon-name><tp:taxon-name-part taxon-name-part-type="family">Heloridae</tp:taxon-name-part></tp:taxon-name>) in Britain</article-title><source>Entomologist's Monthly Magazine</source><volume>109[1973]</volume><fpage>222</fpage></element-citation></ref><ref id="B2650748"><element-citation xmlns:xlink="http://www.w3.org/1999/xlink" publication-type="article" xlink:type="simple"><person-group person-group-type="author"><name name-style="western"><surname>Cooter</surname><given-names>J.</given-names></name><name name-style="western"><surname>Fergusson</surname><given-names>N. D.M.</given-names></name></person-group><year>1993</year><article-title><italic><tp:taxon-name><tp:taxon-name-part taxon-name-part-type="genus">Helorus</tp:taxon-name-part> <tp:taxon-name-part taxon-name-part-type="species">nigripes</tp:taxon-name-part></tp:taxon-name></italic> Förster (Hym., <tp:taxon-name><tp:taxon-name-part taxon-name-part-type="family">Heloridae</tp:taxon-name-part></tp:taxon-name>), a fifth British record</article-title><source>Entomologist's Monthly Magazine</source><volume>129</volume><fpage>29</fpage></element-citation></ref><ref id="B2650816"><element-citation xmlns:xlink="http://www.w3.org/1999/xlink" publication-type="article" xlink:type="simple"><person-group person-group-type="author"><name name-style="western"><surname>O'Connor</surname><given-names>J. P.</given-names></name><name name-style="western"><surname>Nash</surname><given-names>R.</given-names></name><name name-style="western"><surname>Notton</surname><given-names>D. G.</given-names></name><name name-style="western"><surname>Fergusson</surname><given-names>N. D.M.</given-names></name></person-group><year>2004</year><article-title>A catalogue of the Irish <tp:taxon-name><tp:taxon-name-part taxon-name-part-type="superfamily">Platygastroidea</tp:taxon-name-part></tp:taxon-name> and <tp:taxon-name><tp:taxon-name-part taxon-name-part-type="superfamily">Proctotrupoidea</tp:taxon-name-part></tp:taxon-name> (<tp:taxon-name><tp:taxon-name-part taxon-name-part-type="order">Hymenoptera</tp:taxon-name-part></tp:taxon-name>)</article-title><source>Occasional Publication of the Irish Biogeographical Society</source><volume>7</volume><fpage>1</fpage><lpage>110</lpage></element-citation></ref></ref-list></tp:taxon-treatment>
