# Supplementary material for: Checklist of British and Irish Hymenoptera - Proctotrupoidea
Source: Biodivers Data J. 2016 Apr 15;(4):e7936. doi: 10.3897/BDJ.4.e7936 (PMC4867700; doi:10.3897/BDJ.4.e7936)
Supplement: XML Treatment for Helorus anomalipes [file BDJ.4.e7936-treatment4.xml]

<!DOCTYPE tp:taxon-treatment
  PUBLIC "-//TaxonX//DTD Taxonomic Treatment Publishing DTD v0 20100105//EN" "tax-treatment-NSO.dtd">
<tp:taxon-treatment xmlns:tp="http://www.plazi.org/taxpub"><tp:treatment-meta><mixed-citation publication-type="journal"><person-group><name><surname>Broad</surname><given-names>Gavin R.</given-names></name></person-group><article-title>Checklist of British and Irish <tp:taxon-name><tp:taxon-name-part taxon-name-part-type="order">Hymenoptera</tp:taxon-name-part></tp:taxon-name> - <tp:taxon-name><tp:taxon-name-part taxon-name-part-type="superfamily">Proctotrupoidea</tp:taxon-name-part></tp:taxon-name></article-title><source>Biodivers Data J</source><day>15</day><month>4</month><year>2016</year><volume>2016</volume><issue>4</issue><pub-id pub-id-type="doi">10.3897/BDJ.4.e7936</pub-id></mixed-citation></tp:treatment-meta><tp:nomenclature><tp:taxon-name><tp:taxon-name-part taxon-name-part-type="genus">Helorus</tp:taxon-name-part> <tp:taxon-name-part taxon-name-part-type="species">anomalipes</tp:taxon-name-part></tp:taxon-name><tp:taxon-authority>(Panzer, 1798)</tp:taxon-authority><tp:nomenclature-citation-list><tp:nomenclature-citation><tp:taxon-name><tp:taxon-name-part taxon-name-part-type="genus">Sphex</tp:taxon-name-part> <tp:taxon-name-part taxon-name-part-type="species">anomalipes</tp:taxon-name-part></tp:taxon-name><comment> Panzer, 1798</comment></tp:nomenclature-citation><tp:nomenclature-citation><tp:taxon-name>
                  <tp:taxon-name-part taxon-name-part-type="species">ater</tp:taxon-name-part>
                </tp:taxon-name><comment> Latreille, 1802</comment></tp:nomenclature-citation><tp:nomenclature-citation><tp:taxon-name>
                  <tp:taxon-name-part taxon-name-part-type="species">paradoxus</tp:taxon-name-part>
                </tp:taxon-name><comment> (Provancher, 1881, <italic><tp:taxon-name><tp:taxon-name-part taxon-name-part-type="genus">Copelus</tp:taxon-name-part></tp:taxon-name></italic>)</comment></tp:nomenclature-citation><tp:nomenclature-citation><tp:taxon-name><tp:taxon-name-part taxon-name-part-type="genus">Helorus</tp:taxon-name-part> <tp:taxon-name-part taxon-name-part-type="species">anomalipes</tp:taxon-name-part></tp:taxon-name><comment>?<italic><tp:taxon-name><tp:taxon-name-part taxon-name-part-type="species">bifoveolata</tp:taxon-name-part></tp:taxon-name></italic> Gregor, 1938</comment></tp:nomenclature-citation><tp:nomenclature-citation><tp:taxon-name><tp:taxon-name-part taxon-name-part-type="genus">Helorus</tp:taxon-name-part> <tp:taxon-name-part taxon-name-part-type="species">anomalipes</tp:taxon-name-part></tp:taxon-name><comment>?<italic><tp:taxon-name><tp:taxon-name-part taxon-name-part-type="species">nigrotibia</tp:taxon-name-part></tp:taxon-name></italic> Hellén, 1941</comment></tp:nomenclature-citation></tp:nomenclature-citation-list></tp:nomenclature><tp:treatment-sec sec-type="Distribution"><title>Distribution</title><p>England, Ireland</p></tp:treatment-sec></tp:taxon-treatment>
