# Supplementary material for: Checklist of British and Irish Hymenoptera - Proctotrupoidea
Source: Biodivers Data J. 2016 Apr 15;(4):e7936. doi: 10.3897/BDJ.4.e7936 (PMC4867700; doi:10.3897/BDJ.4.e7936)
Supplement: XML Treatment for Cryptoserphus dilatus [file BDJ.4.e7936-treatment15.xml]

<!DOCTYPE tp:taxon-treatment
  PUBLIC "-//TaxonX//DTD Taxonomic Treatment Publishing DTD v0 20100105//EN" "tax-treatment-NSO.dtd">
<tp:taxon-treatment xmlns:tp="http://www.plazi.org/taxpub"><tp:treatment-meta><mixed-citation publication-type="journal"><person-group><name><surname>Broad</surname><given-names>Gavin R.</given-names></name></person-group><article-title>Checklist of British and Irish <tp:taxon-name><tp:taxon-name-part taxon-name-part-type="order">Hymenoptera</tp:taxon-name-part></tp:taxon-name> - <tp:taxon-name><tp:taxon-name-part taxon-name-part-type="superfamily">Proctotrupoidea</tp:taxon-name-part></tp:taxon-name></article-title><source>Biodivers Data J</source><day>15</day><month>4</month><year>2016</year><volume>2016</volume><issue>4</issue><pub-id pub-id-type="doi">10.3897/BDJ.4.e7936</pub-id></mixed-citation></tp:treatment-meta><tp:nomenclature><tp:taxon-name><tp:taxon-name-part taxon-name-part-type="genus">Cryptoserphus</tp:taxon-name-part> <tp:taxon-name-part taxon-name-part-type="species">dilatus</tp:taxon-name-part></tp:taxon-name><tp:taxon-authority>Townes, 1981</tp:taxon-authority></tp:nomenclature><tp:treatment-sec sec-type="Distribution"><title>Distribution</title><p>Ireland</p></tp:treatment-sec><tp:treatment-sec sec-type="Notes"><title>Notes</title><p>added by <xref ref-type="bibr" rid="B2650867">Townes and Townes (1981)</xref></p></tp:treatment-sec><ref-list><ref id="B2650867"><element-citation xmlns:xlink="http://www.w3.org/1999/xlink" publication-type="article" xlink:type="simple"><person-group person-group-type="author"><name name-style="western"><surname>Townes</surname><given-names>H. K.</given-names></name><name name-style="western"><surname>Townes</surname><given-names>M.</given-names></name></person-group><year>1981</year><article-title>A revision of the <tp:taxon-name><tp:taxon-name-part taxon-name-part-type="family">Serphidae</tp:taxon-name-part></tp:taxon-name> (<tp:taxon-name><tp:taxon-name-part taxon-name-part-type="order">Hymenoptera</tp:taxon-name-part></tp:taxon-name>)</article-title><source>Memoirs of the American Entomological Institute</source><volume>32</volume><fpage>1</fpage><lpage>541</lpage></element-citation></ref></ref-list></tp:taxon-treatment>
