# Supplementary material for: Checklist of British and Irish Hymenoptera - Proctotrupoidea
Source: Biodivers Data J. 2016 Apr 15;(4):e7936. doi: 10.3897/BDJ.4.e7936 (PMC4867700; doi:10.3897/BDJ.4.e7936)
Supplement: XML Treatment for Tretoserphus [file BDJ.4.e7936-treatment58.xml]

<!DOCTYPE tp:taxon-treatment
  PUBLIC "-//TaxonX//DTD Taxonomic Treatment Publishing DTD v0 20100105//EN" "tax-treatment-NSO.dtd">
<tp:taxon-treatment xmlns:tp="http://www.plazi.org/taxpub"><tp:treatment-meta><mixed-citation publication-type="journal"><person-group><name><surname>Broad</surname><given-names>Gavin R.</given-names></name></person-group><article-title>Checklist of British and Irish <tp:taxon-name><tp:taxon-name-part taxon-name-part-type="order">Hymenoptera</tp:taxon-name-part></tp:taxon-name> - <tp:taxon-name><tp:taxon-name-part taxon-name-part-type="superfamily">Proctotrupoidea</tp:taxon-name-part></tp:taxon-name></article-title><source>Biodivers Data J</source><day>15</day><month>4</month><year>2016</year><volume>2016</volume><issue>4</issue><pub-id pub-id-type="doi">10.3897/BDJ.4.e7936</pub-id></mixed-citation></tp:treatment-meta><tp:nomenclature><tp:taxon-name>
              <tp:taxon-name-part taxon-name-part-type="genus">Tretoserphus</tp:taxon-name-part>
            </tp:taxon-name><tp:taxon-authority>Townes, 1981</tp:taxon-authority></tp:nomenclature><tp:treatment-sec sec-type="Notes"><title>Notes</title><p>species of <italic><tp:taxon-name><tp:taxon-name-part taxon-name-part-type="genus">Tretoserphus</tp:taxon-name-part></tp:taxon-name></italic> removed from the British and Irish list:</p><p>[<italic><tp:taxon-name><tp:taxon-name-part taxon-name-part-type="species">foveolatus</tp:taxon-name-part></tp:taxon-name></italic> (Möller, 1882, <italic><tp:taxon-name><tp:taxon-name-part taxon-name-part-type="genus">Proctotrupes</tp:taxon-name-part></tp:taxon-name></italic>)] Listed as British by <xref ref-type="bibr" rid="B2650768">Fergusson (1978)</xref> as <italic><tp:taxon-name><tp:taxon-name-part taxon-name-part-type="species">perkinsi</tp:taxon-name-part></tp:taxon-name></italic> was then considered to be a junior synonym of <italic><tp:taxon-name><tp:taxon-name-part taxon-name-part-type="species">foveolatus</tp:taxon-name-part></tp:taxon-name></italic>.</p></tp:treatment-sec><ref-list><ref id="B2650768"><element-citation xmlns:xlink="http://www.w3.org/1999/xlink" publication-type="chapter" xlink:type="simple"><person-group person-group-type="author"><name name-style="western"><surname>Fergusson</surname><given-names>N. D.M.</given-names></name></person-group><year>1978</year><chapter-title><tp:taxon-name>Proctotrupoida</tp:taxon-name></chapter-title><person-group person-group-type="editor"><name name-style="western"><surname>Fitton</surname><given-names>M. G.</given-names></name><name name-style="western"><surname>Graham</surname><given-names>M. W.R. de V.</given-names></name><name name-style="western"><surname>Bouček</surname><given-names>Z. R.J.</given-names></name><name name-style="western"><surname>Fergusson</surname><given-names>N. D.M.</given-names></name><name name-style="western"><surname>Huddleston</surname><given-names>T.</given-names></name><name name-style="western"><surname>Quinlan</surname><given-names>J. undefined</given-names></name><name name-style="western"><surname>Richards</surname><given-names>O. W.</given-names></name></person-group><source>Kloet and Hincks. A check list of British insects. Part 4: <tp:taxon-name><tp:taxon-name-part taxon-name-part-type="order">Hymenoptera</tp:taxon-name-part></tp:taxon-name></source><volume>11(4): ix + 159 pp.</volume><publisher-name>Handbooks for the Identification of British Insects</publisher-name><size units="page">13</size></element-citation></ref></ref-list></tp:taxon-treatment>
